# Supplementary material for: Asymptomatic carriage of intestinal protists is common in children in Lusaka Province, Zambia
Source: PLoS Negl Trop Dis. 2024 Dec 13;18(12):e0012717. doi: 10.1371/journal.pntd.0012717 (PMC11676895; doi:10.1371/journal.pntd.0012717)
Supplement: S3 Table — (XLSX) [file pntd.0012717.s003.xlsx]

## Sheet: Table S3
Sample ID	District	Sex	Age (yrs.)	Contact with animals?	Livestock	Cattle	Sheep	Goat	Pigs	Poultry		Other animals	Water source	Toilet?	Type o toilet	Giardia qPCR	Ct	ssu-PCR	ssu sequencing	SNPS ssu	Consensus sequence ssu	gdh-PCR	gdh sequencing	SNPS gdh	Consensus sequence gdh	bg-PCR	bg sequencing	SNPs bg	Consensus sequence bg	tpi-PCR	tpi sequencing	SNPs tpi	Consensus sequence tpi	Assigned genotype	Entamoeba histolytica qPCR	Ct	Entamoeba dispar qPCR	Ct	Cryptosporidium ssu-PCR	Sequencing	SNPs ssu	Consensus sequence ssu	Cryptosporidium gp60-PCR	Sequencing gp60	SNPs gp60	Consensus sequence gp60	Assigned genotype	Blastocystis ssu-PCR	Sanger ST
C001	Chongwe	Unknown	Unknown	No	–	–	–	–		–		–	Well	Yes	Pit latrine	Negative	–	–	–	–	–	–	–	–	–	–	–	–	–	–	–	–	–	–	Negative	–	Negative	–	Negative	–	–	–	–	–	–	–	–	Negative	–
C008	Chongwe	F	10	No	–	–	–	–		–		Dogs	Well	Yes	Pit latrine	Negative	–	–	–	–	–	–	–	–	–	–	–	–	–	–	–	–	–	–	Negative	–	Negative	–	Negative	–	–	–	–	–	–	–	–	Negative	–
KMG08	Kafue	F	8	Yes	No	–	–	–		Yes		–	Unknown	Yes	Pit latrine	Positive	36.5	Not done	–	–	–	Not done	–	–	–	Not done	–	–	–	Not done	–	–	–	Unknown	Negative	–	Negative	–	Negative	–	–	–	–	–	–	–	–	Negative	–
KMG13	Kafue	F	7	Yes	No	–	–	–	–	Yes		–	Unknown	Unknown	Unknown	Negative	–	–	–	–	–	–	–	–	–	–	–	–	–	–	–	–	–	–	Negative	–	Negative	–	Negative	–	–	–	–	–	–	–	–	Negative	–
KMG46	Kafue	Unknown	Unknown	Unknown	–	–	–	–	–	–		Unknown	Unknown	Unknown	Unknown	Positive	33.5	Positive	B	T193W	Yes	Negative				Negative	–	–	–	Negative	–	–	–	B	Negative	–	Negative	–	Negative	–	–	–	–	–	–	–	–	Negative	–
KMG63	Kafue	M	10	Yes	Yes	Yes	–	Yes	–	Yes		–	Well	Unknown	Unknown	Positive	35.9	Not done	–	–	–	Not done	–	–	–	Not done	–	–	–	Not done	–	–	–	Unknown	Negative	–	Negative	–	Negative	–	–	–	–	–	–	–	–	Positive	ST2
KMG64	Kafue	M	12	Yes	Yes	Yes	–	Yes	–	Yes		–	Well	Yes	Pit latrine	Negative	–	–	–	–	–	–	–	–	–	–	–	–	–	–	–	–	–	–	Negative	–	Negative	–	Negative	–	–	–	–	–	–	–	–	Positive	ST1
KMG65	Kafue	F	11	Yes	Yes	–	–	Yes	–	Yes		–	Well	Yes	Pit latrine	Positive	35.3	Not done	–	–	–	Not done	–	–	–	Not done	–	–	–	Not done	–	–	–	Unknown	Negative	–	Negative	–	Negative	–	–	–	–	–	–	–	–	Positive	ST1
KMG66	Kafue	Unknown	Unknown	Unknown	–	–	–	–	–	–		Unknown	Unknown	Unknown	Unknown	Positive	34.3	Not done	–	–	–	Not done	–	–	–	Not done	–	–	–	Not done	–	–	–	Unknown	Negative	–	Negative	–	Negative	–	–	–	–	–	–	–	–	Positive	ST1
KMG71	Kafue	Unknown	Unknown	Unknown	–	–	–	–	–	–		Unknown	Unknown	Unknown	Unknown	Negative	–	–	–	–	–	–	–	–	–	–	–	–	–	–	–	–	–	–	Negative	–	Negative	–	Negative	–	–	–	–	–	–	–	–	Positive	ST2
KMG72	Kafue	Unknown	Unknown	Unknown	–	–	–	–	–	–		Unknown	Unknown	Unknown	Unknown	Positive	21.8	Positive	A	None	Yes	Positive	AII	None	Yes	Positive	AIII	None	Yes	Positive	AII	None	Yes	AII/AIII	Negative	–	Negative	–	Negative	–	–	–	–	–	–	–	–	Positive	ST1
KMG10	Kafue	M	7	Yes	No	–	–	–	–	Yes		–	Well	Yes	Pit latrine	Positive	36.8	Not done	–	–	–	Not done	–	–	–	Not done	–	–	–	Not done	–	–	–	Unknown	Negative	–	Negative	–	Negative	–	–	–	–	–	–	–	–	Negative	–
KMG11	Kafue	F	11	Yes	No	–	–	–	–	Yes		–	Well	Yes	Pit latrine	Positive	24.5	Positive	B	None	Yes	Positive	BIV	T183C, T387C, C396T,C423T	Yes	Negative	–	–	–	Positive	BIII	C34T, G54A, C108T, C141T, G189A	Yes	BIII/BIV	Negative	–	Positive	36.9	Negative	–	–	–	–	–	–	–	–	Positive	ST1
KMG12	Kafue	F	6	No	–	–	–	–	–	–		Dogs	Well	Yes	Pit latrine	Negative	–	–	–	–	–	–	–	–	–	–	–	–	–	–	–	–	–	–	Negative	–	Negative	–	Negative	–	–	–	–	–	–	–	–	Positive	ST2
KMG18	Kafue	F	12	Yes	No	–	–	–	–	Yes		–	Well	Yes	Pit latrine	Positive	38.8	Not done	–	–	–	Not done	–	–	–	Not done	–	–	–	Not done	–	–	–	Unknown	Negative	–	Negative	–	Negative	–	–	–	–	–	–	–	–	Dubious	Untypable
KMG19	Kafue	M	11	Yes	No	–	–	–	–	Yes		–	Well	Yes	Pit latrine	Negative	–	–	–	–	–	–	–	–	–	–	–	–	–	–	–	–	–	–	Negative	–	Positive	31.1	Negative	–	–	–	–	–	–	–	–	Positive	ST3
KMG21	Kafue	M	10	Yes	No	–	–	–	–	Yes		–	Well	Yes	Pit latrine	Positive	37.2	Not done	–	–	–	Not done	–	–	–	Not done	–	–	–	Not done	–	–	–	Unknown	Negative	–	Positive	27.3	Negative	–	–	–	–	–	–	–	–	Positive	ST3
KMG36	Kafue	M	18	No	–	–	–	–	–	–		–	Well	Yes	Pit latrine	Positive	32.8	Negative	–	–	–	Not done	–	–	–	Not done	–	–	–	Not done	–	–	–	Unknown	Negative	–	Negative	–	Negative	–	–	–	–	–	–	–	–	Positive	ST2
KMG37	Kafue	M	8	Yes	No	–	–	–	–	Yes		–	Well	Yes	Pit latrine	Positive	16.9	Positive	B	None	Yes	Positive	BIV	T183Y, T387Y, C396Y,C423Y, C432Y, A438R	Yes	Positive	B	C309Y	Yes	Positive	BIII/BIV	A5R, T11Y, T134Y, C144Y, C164Y, A176R, G212R, C237Y, A246R, A263R, A368R, A395G, A437M, A449R, G476R	Yes	BIII/BIV	Negative	–	Positive	21.3	Negative	–	–	–	–	–	–	–	–	Positive	ST3
KMG39	Kafue	M	13	Yes	Yes	–	–	Yes	–	Yes		–	Well	Yes	Pit latrine	Positive	24.6	Positive	B	None	Yes	Positive	BIV	T183Y, T387Y, C396Y,C423Y	Yes	Positive	B	C309Y	Yes	Positive	BIII/BIV	A5R, T11Y, T134Y, C144Y, A176R, G212R, C237Y, A246R, A263R, A368R, A395G, A437M, A449R, G476R	Yes	BIII/BIV	Negative	–	Positive	27.5	Negative	–	–	–	–	–	–	–	–	Dubious	Untypable
KMG40	Kafue	F	8	Yes	No	–	–	–	–	Yes		–	Well	Yes	Pit latrine	Positive	16.33	Positive	B	None	Yes	Positive	BIV	T96G, T183Y, T387C, C432Y, A438R	Yes	Positive	B	C309Y	Yes	Positive	BIII/BIV	A5R, G17K,T29Y, T57Y, T86Y, T100Y, T131Y, T134Y, C141Y, C164Y, A176R, G235R, T266Y, T299Y, C349Y, A395G	Yes	BIII/BIV	Negative	–	Positive	28.4	Negative	–	–	–	–	–	–	–	–	Positive	ST3
KMG41	Kafue	F	8	Yes	Yes	–	–	Yes	–	Yes		–	Tap	Yes	Pit latrine	Positive	24.9	Positive	B	None	Yes	Positive	BIII/BIV	T135Y, T183Y, C255Y, C273Y, C345Y, T366Y, T387C, C396Y, C423Y, A438R, T462Y	Yes	Positive	B	C165Y, C309Y, G459R, C483Y	Yes	Positive	BIII	C34Y, C43Y, G105R, C108Y, G189R, A376R	Yes	BIII/BIV	Negative	–	Positive	27.1	Negative	–	–	–	–	–	–	–	–	Positive	ST2
KMG43	Kafue	F	10	Yes	No	–	–	–	–	Yes		–	Well	Yes	Pit latrine	Positive	22.9	Positive	B	None	Yes	Positive	BIII/BIV	T135Y, T183Y, C255Y, C273Y, C345Y, T366Y, T387C, C396Y, C423Y, A438R, T462Y	Yes	Positive	B	C165Y, C309Y, G459R, C483Y	Yes	Positive	BIII	C34Y, C43Y, G105R, C108Y, G189R, A223R, A376R	Yes	BIII/BIV	Negative	–	Positive	21.4	Negative	–	–	–	–	–	–	–	–	Positive	ST2
KMG44	Kafue	F	10	Yes	Yes	Yes	–	Yes	–	Yes		–	Well	Yes	Pit latrine	Positive	38.2	Not done	–	–	–	Not done	–	–	–	Not done	–	–	–	Not done	–	–	–	Unknown	Negative	–	Negative	–	Negative	–	–	–	–	–	–	–	–	Negative	–
KMG45	Kafue	F	7	Yes	No	–	–	–	–	Yes		–	Well	Yes	Pit latrine	Positive	35.9	Not done	–	–	–	Not done	–	–	–	Not done	–	–	–	Not done	–	–	–	Unknown	Negative	–	Negative	–	Negative	–	–	–	–	–	–	–	–	Negative	–
KMG49	Kafue	F	13	Yes	Yes	Yes	–	Yes	–	Yes		–	River	Yes	Pit latrine	Positive	32.8	Positive	B	None	Yes	Positive	BIV	C423T	Yes	Positive	B	C309T	Yes	Negative	Untypable	–	–	BIV	Negative	–	Positive	28.7	Negative	–	–	–	–	–	–	–	–	Positive	ST1
KMG50	Kafue	F	10	Yes	No	–	–	–	–	Yes		–	Well	Yes	Pit latrine	Positive	36.6	Not done	–	–	–	Not done	–	–	–	Not done	–	–	–	Not done	–	–	–	Unknown	Negative	–	Positive	40.3	Negative	–	–	–	–	–	–	–	–	Negative	–
KMG69	Kafue	Unknown	Unknown	Unknown	–	–	–	–	–	–		Unknown	Unknown	Unknown	Unknown	Positive	28.5	Positive	B	None	Yes	Positive	BIV	T183C, C411T	Yes	Negative	–	–	–	Negative	Untypable	–	–	BIV	Negative	–	Negative	–	Negative	–	–	–	–	–	–	–	–	Negative	–
KMG71	Kafue	Unknown	Unknown	Unknown	–	–	–	–	–	–		Unknown	Unknown	Unknown	Unknown	Positive	28.5	Positive	B	None	Yes	Positive	BIV	C123Y, T135Y, T183C, G186R, T387C, C432Y, A438R	Yes	Negative	–	–	–	Negative	Untypable	–	–	BIV	Negative	–	Negative	–	Negative	–	–	–	–	–	–	–	–	Positive	ST2
C03	Kafue	F	8	Yes	No	–	–	–	–	Yes		–	Well	Yes	Flushable	Positive	32.4	Positive	B	None	Yes	Negative	–	–	–	Negative	–	–	–	Negative	–	–	–	B	Negative	–	Positive	36.5	Negative	–	–	–	–	–	–	–	–	Positive	ST2
C09	Kafue	F	11	No	–	–	–	–	–	–		–	Tap	Yes	Flushable	Positive	37.6	Not done	–	–	–	Not done	–	–	–	Not done	–	–	–	Not done	–	–	–	Unknown	Negative	–	Negative	–	Negative	–	–	–	–	–	–	–	–	Negative	–
C11	Kafue	F	11	Yes	No	–	–	–	–	Yes		–	Well	Yes	Pit latrine	Positive	19.7	Positive	B	None	Yes	Positive	BIII/BIV	T183Y, G186R, C255Y, C273Y, G276R, C333Y, T366Y, T387C, C396Y, C423Y, A438R, T462Y	Yes	Positive	B	C165Y, A183R, G286R, C309Y, T519Y, C564Y	Yes	Positive	BIII/BIV	A5R, T57Y, G128R, T131Y, T134Y, A176R, G207R, G212R, A395G, A449R	Yes	BIII/BIV	Negative	–	Negative	–	Negative	–	–	–	–	–	–	–	–	Negative	–
C15	Kafue	Unknown	Unknown	Unknown	–	–	–	–	–	–		Unknown	Unknown	Unknown	Unknown	Negative	–	–	–	–	–	–	–	–	–	–	–	–	–	–	–	–	–	–	Negative	–	Negative	–	Negative	–	–	–	–	–	–	–	–	Negative	–
KCP02	Kafue	M	12	Yes	No	–	–	–	–	Yes		–	Well	Yes	Pit latrine	Negative	–	–	–	–	–	–	–	–	–	–	–	–	–	–	–	–	–	–	Negative	–	Negative	–	Negative	–	–	–	–	–	–	–	–	Negative	–
KCP03	Kafue	F	9	Yes	No	–	–	–	–	Yes		–	Well	Yes	Pit latrine	Negative	–	–	–	–	–	–	–	–	–	–	–	–	–	–	–	–	–	–	Negative	–	Negative	–	Negative	–	–	–	–	–	–	–	–	Positive	ST1
KCP08	Kafue	M	13	Yes	Yes	–	–	–	Yes	Yes		Dogs	Well	Yes	Pit latrine	Positive	36.7	Not done	–	–	–	Not done	–	–	–	Not done	–	–	–	Not done	–	–	–	Unknown	Negative	–	Negative	–	Negative	–	–	–	–	–	–	–	–	Positive	ST2
KCP13	Kafue	M	9	Yes	Yes	Yes	–	Yes	–	Yes		–	Well	Yes	Pit latrine	Negative	–	–	–	–	–	–	–	–	–	–	–	–	–	–	–	–	–	–	Negative	–	Negative	–	Negative	–	–	–	–	–	–	–	–	Positive	ST3
KCP15	Kafue	M	10	Yes	No	–	–	–	–	Yes		–	Well	Yes	Pit latrine	Positive	30.6	Positive	B	None	Yes	Negative	–	–	–	Negative	–	–	–	Negative	–	–	–	B	Negative	–	Negative	–	Negative	–	–	–	–	–	–	–	–	Positive	ST2
KCP36	Kafue	F	12	Yes	Yes	Yes	–	Yes	–	–		–	Well	Yes	Pit latrine	Negative	–	–	–	–	–	–	–	–	–	–	–	–	–	–	–	–	–	–	Negative	–	Negative	–	Negative	–	–	–	–	–	–	–	–	Positive	ST2
KCP41	Kafue	M	12	Yes	Yes	Yes	–	–	Yes	Yes		Dogs	Well	Yes	I-Latrine	Positive	33.0	Negative	–	–	–	Not done	–	–	–	Not done	–	–	–	Not done	–	–	–	Unknown	Negative	–	Negative	–	Negative	–	–	–	–	–	–	–	–	Positive	ST2
KCP51	Kafue	F	10	Yes	No	–	–	–	–	Yes		–	Well	Yes	Pit latrine	Negative	–	–	–	–	–	–	–	–	–	–	–	–	–	–	–	–	–	–	Negative	–	Negative	–	Negative	–	–	–	–	–	–	–	–	Positive	ST2
KCP52	Kafue	F	12	No	–	–	–	–	–	–		–	Well	Yes	Pit latrine	Positive	26.5	Positive	B	None	Yes	Positive	BIV	T183C, T387C, C396T,C423T	Yes	Negative	–	–	–	Negative	–	–	–	BIV	Negative	–	Negative	–	Negative	–	–	–	–	–	–	–	–	Negative	–
KCP53	Kafue	F	12	Yes	No	–	–	–	–	Yes		–	Well	Yes	Pit latrine	Positive	34.1	Not done	–	–	–	Not done	–	–	–	Not done	–	–	–	Not done	–	–	–	Unknown	Negative	–	Negative	–	Negative	–	–	–	–	–	–	–	–	Positive	ST2
KCP54	Kafue	M	11	Yes	Yes	Yes	–	Yes	–	Yes		Dogs	Well	Yes	Pit latrine	Positive	36.0	Not done	–	–	–	Not done	–	–	–	Not done	–	–	–	Not done	–	–	–	Unknown	Negative	–	Negative	–	Negative	–	–	–	–	–	–	–	–	Positive	ST2
KCP55	Kafue	M	11	Yes	Yes	Yes	–	Yes	–	Yes		Dogs	Well	Yes	Pit latrine	Positive	32.0	Positive	B	G71R	Yes	Negative	–	–	–	Negative	Untypable	–	–	Negative	–	–	–	B	Negative	–	Negative	–	Negative	–	–	–	–	–	–	–	–	Positive	ST2
KCP56	Kafue	M	14	No	–	–	–	–	–	–		–	Tap	Yes	Flushable	Positive	35.8	Not done	–	–	–	Not done	–	–	–	Not done	–	–	–	Not done	–	–	–	Unknown	Negative	–	Negative	–	Negative	–	–	–	–	–	–	–	–	Dubious	Untypable
KCP58	Kafue	F	12	Yes	No	–	–	–	–	Yes		–	Well	Yes	Pit latrine	Positive	27.7	Positive	A	None	Yes	Positive	AII	None	Yes	Negative	–	–	–	Positive	AII	None	Yes	AII	Negative	–	Negative	–	Negative	–	–	–	–	–	–	–	–	Dubious	Untypable
KCP60	Kafue	F	12	Yes	Yes	–	–	Yes	–	Yes		–	Well	Yes	Pit latrine	Negative	–	–	–	–	–	–	–	–	–	–	–	–	–	–	–	–	–	–	Negative	–	Negative	–	Negative	–	–	–	–	–	–	–	–	Dubious	Untypable
KCP62	Kafue	F	10	No	–	–	–	–	–	–		–	Well	Yes	Pit latrine	Negative	–	–	–	–	–	–	–	–	–	–	–	–	–	–	–	–	–	–	Negative	–	Negative	–	Negative	–	–	–	–	–	–	–	–	Positive	ST2
KCP69	Kafue	M	11	Yes	No	–	–	–	–	Yes		–	Well	Yes	Pit latrine	Positive	27.7	Positive	B	G71R	Yes	Negative	–	–	–	Negative	–	–	–	Negative	–	–	–	B	Negative	–	Negative	–	Negative	–	–	–	–	–	–	–	–	Positive	ST1
KCP70	Kafue	F	11	No	–	–	–	–	–	–		–	Well	Yes	Pit latrine	Positive	26.2	Positive	B	None	Yes	Positive	BIV	T387C, A438G	Yes	Negative	–	–	–	Positive	BIII	G168R, A262G	Yes	BIII/BIV	Negative	–	Negative	–	Negative	–	–	–	–	–	–	–	–	Positive	ST3
KCP73	Kafue	M	9	Yes	No	–	–	–	–	Yes		–	Well	Yes	Pit latrine	Negative	–	–	–	–	–	–	–	–	–	–	–	–	–	–	–	–	–	–	Negative	–	Negative	–	Negative	–	–	–	–	–	–	–	–	Positive	ST2
KCP74	Kafue	M	8	Yes	No	–	–	–	–	Yes		–	Well	Yes	Pit latrine	Negative	–	–	–	–	–	–	–	–	–	–	–	–	–	–	–	–	–	–	Negative	–	Negative	–	Negative	–	–	–	–	–	–	–	–	Dubious	Untypable
KCP83	Kafue	F	7	Yes	Yes	–	–	Yes	–	Yes		–	Well	Yes	Pit latrine	Negative	–	–	–	–	–	–	–	–	–	–	–	–	–	–	–	–	–	–	Negative	–	Negative	–	Negative	–	–	–	–	–	–	–	–	Positive	ST3
KCP88	Kafue	M	8	Yes	No	–	–	–	–	Yes		–	River	Yes	Pit latrine	Negative	–	–	–	–	–	–	–	–	–	–	–	–	–	–	–	–	–	–	Negative	–	Negative	–	Negative	–	–	–	–	–	–	–	–	Positive	ST2
KCP72	Kafue	M	8	Yes	No	–	–	–	–	Yes		–	Tap	Yes	Flushable	Negative	–	–	–	–	–	–	–	–	–	–	–	–	–	–	–	–	–	–	Negative	–	Negative	–	Negative	–	–	–	–	–	–	–	–	Positive	ST2
KCP14	Kafue	M	10	No	–	–	–	–	–	–		–	Well	Yes	Pit latrine	Negative	–	–	–	–	–	–	–	–	–	–	–	–	–	–	–	–	–	–	Negative	–	Negative	–	Negative	–	–	–	–	–	–	–	–	Negative	–
KCP70	Kafue	F	11	No	–	–	–	–	–	–		–	Well	Yes	Pit latrine	Negative	–	–	–	–	–	–	–	–	–	–	–	–	–	–	–	–	–	–	Negative	–	Negative	–	Negative	–	–	–	–	–	–	–	–	Negative	–
KCP71	Kafue	F	9	Yes	No	–	–	–	–	Yes		–	Well	Yes	Pit latrine	Positive	33.5	Not done	–	–	–	Not done	–	–	–	Not done	–	–	–	Not done	–	–	–	Unknown	Negative	–	Positive	19.9	Negative	–	–	–	–	–	–	–	–	Positive	ST2
KCP75	Kafue	M	12	Yes	No	–	–	–	–	Yes		–	Well	Yes	Pit latrine	Positive	26.4	Positive	A	C102Y	Yes	Positive	AII	None	Yes	Negative	–	–	–	Negative	–	–	–	AII	Negative	–	Negative	–	Negative	–	–	–	–	–	–	–	–	Positive	ST2
KCP84	Kafue	M	9	No	–	–	–	–	–	–		–	Well	Yes	Pit latrine	Negative	–	–	–	–	–	–	–	–	–	–	–	–	–	–	–	–	–	–	Negative	–	Negative	–	Negative	–	–	–	–	–	–	–	–	Positive	ST2
KCP85	Kafue	M	11	Yes	Yes	–	–	Yes	–	Yes		–	Well	Yes	Pit latrine	Negative	–	–	–	–	–	–	–	–	–	–	–	–	–	–	–	–	–	–	Negative	–	Negative	–	Negative	–	–	–	–	–	–	–	–	Dubious	Untypable
KCP86	Kafue	F	9	Yes	Yes	Yes	–	Yes	–	Yes		–	Well	Yes	Pit latrine	Negative	–	–	–	–	–	–	–	–	–	–	–	–	–	–	–	–	–	–	Negative	–	Negative	–	Negative	–	–	–	–	–	–	–	–	Positive	ST1
KCP92	Kafue	M	9	Yes	Yes	Yes	–	–	–	–		–	Well	Yes	Pit latrine	Negative	–	–	–	–	–	–	–	–	–	–	–	–	–	–	–	–	–	–	Negative	–	Negative	–	Negative	–	–	–	–	–	–	–	–	Negative	–
KCP94	Kafue	F	8	Yes	No	–	–	–	–	Yes		–	Well	Yes	Pit latrine	Positive	34.4	Not done	–	–	–	Not done	–	–	–	Not done	–	–	–	Not done	–	–	–	Unknown	Negative	–	Negative	–	Negative	–	–	–	–	–	–	–	–	Positive	ST2
KCP96	Kafue	Unknown	Unknown	Unknown	–	–	–	–	–	–		Unknown	Unknown	Unknown	Unknown	Negative	–	–	–	–	–	–	–	–	–	–	–	–	–	–	–	–	–	–	Negative	–	Negative	–	Negative	–	–	–	–	–	–	–	–	Positive	ST3
EG001	Chongwe	F	11	Yes	Yes	–	–	Yes	Yes	Yes		–	Well	Yes	Pit latrine	Negative	–	–	–	–	–	–	–	–	–	–	–	–	–	–	–	–	–	–	Negative	–	Positive	30.2	Negative	–	–	–	–	–	–	–	–	Positive	ST1
EG002	Chongwe	M	10	Yes	Yes	–	–	Yes	–	Yes		–	Tap	Yes	Flushable	Negative	–	–	–	–	–	–	–	–	–	–	–	–	–	–	–	–	–	–	Negative	–	Negative	–	Negative	–	–	–	–	–	–	–	–	Negative	–
EG003	Chongwe	M	8	No	–	–	–	–	–	–		–	Well	Yes	Pit latrine	Negative	–	–	–	–	–	–	–	–	–	–	–	–	–	–	–	–	–	–	Negative	–	Negative	–	Negative	–	–	–	–	–	–	–	–	Positive	ST1
EG004	Chongwe	F	7	Yes	Yes	–	–	Yes	–	Yes		–	Well	Yes	Pit latrine	Positive	28.8	Negative	Inespecific	–	–	Negative	–	–	–	Negative	–	–	–	Negative	–	–	–	Unknown	Negative	–	Negative	–	Negative	–	–	–	–	–	–	–	–	Negative	–
EG005	Chongwe	F	7	No	–	–	–	–	–	–		–	Well	Yes	Pit latrine	Negative	–	–	–	–	–	–	–	–	–	–	–	–	–	–	–	–	–	–	Negative	–	Negative	–	Negative	–	–	–	–	–	–	–	–	Positive	ST1
EG006	Chongwe	F	10	Yes	No	–	–	–	–	Yes		–	Tap	Yes	Flushable	Negative	–	–	–	–	–	–	–	–	–	–	–	–	–	–	–	–	–	–	Negative	–	Negative	–	Negative	–	–	–	–	–	–	–	–	Dubious	Untypable
EG008	Chongwe	M	7	Yes	Yes	Yes	–	Yes	Yes	Yes		–	Tap	Yes	Flushable	Negative	–	–	–	–	–	–	–	–	–	–	–	–	–	–	–	–	–	–	Negative	–	Positive	27.4	Negative	–	–	–	–	–	–	–	–	Positive	ST1
EG010	Chongwe	M	5	Yes	No	–	–	–	–	Yes		–	Well	Yes	Pit latrine	Negative	–	–	–	–	–	–	–	–	–	–	–	–	–	–	–	–	–	–	Negative	–	Negative	–	Negative	–	–	–	–	–	–	–	–	Positive	ST2
EG011	Chongwe	F	9	Yes	No	–	–	–	–	Yes		–	Tap	Yes	Flushable	Negative	–	–	–	–	–	–	–	–	–	–	–	–	–	–	–	–	–	–	Negative	–	Negative	–	Negative	–	–	–	–	–	–	–	–	Negative	–
EG012	Chongwe	F	12	Yes	Yes	–	–	Yes	–	–		–	Tap	Yes	Flushable	Negative	–	–	–	–	–	–	–	–	–	–	–	–	–	–	–	–	–	–	Negative	–	Negative	–	Positive	C. hominis	None	Yes	Negative	–	–	–	–	Dubious	Untypable
EG013	Chongwe	M	7	Yes	Yes	–	–	Yes	–	Yes		–	Tap	Yes	Flushable	Negative	–	–	–	–	–	–	–	–	–	–	–	–	–	–	–	–	–	–	Negative	–	Negative	–	Negative	–	–	–	–	–	–	–	–	Positive	ST2
EG015	Chongwe	F	6	Yes	No	–	–	–	–	Yes		–	Well	Yes	Pit latrine	Negative	–	–	–	–	–	–	–	–	–	–	–	–	–	–	–	–	–	–	Negative	–	Negative	–	Negative	–	–	–	–	–	–	–	–	Dubious	Untypable
EG016	Chongwe	F	8	Yes	Yes	–	–	–	Yes	–		–	Well	Yes	Pit latrine	Negative	–	–	–	–	–	–	–	–	–	–	–	–	–	–	–	–	–	–	Negative	–	Negative	–	Negative	–	–	–	–	–	–	–	–	Positive	ST2
EG017	Chongwe	M	7	Yes	Yes	–	Yes	–	–	–		–	Tap	Yes	Flushable	Negative	–	–	–	–	–	–	–	–	–	–	–	–	–	–	–	–	–	–	Negative	–	Positive	32.1	Negative	–	–	–	–	–	–	–	–	Dubious	Untypable
EG019	Chongwe	F	7	Yes	Yes	–	–	Yes	–	Yes		–	Tap	Yes	Flushable	Negative	–	–	–	–	–	–	–	–	–	–	–	–	–	–	–	–	–	–	Negative	–	Negative	–	Negative	–	–	–	–	–	–	–	–	Negative	–
EG020	Chongwe	F	7	Yes	No	–	–	–	–	Yes		–	Well	Yes	Pit latrine	Negative	–	–	–	–	–	–	–	–	–	–	–	–	–	–	–	–	–	–	Negative	–	Negative	–	Negative	–	–	–	–	–	–	–	–	Positive	ST1
EG021	Chongwe	F	9	Yes	No	–	–	–	–	Yes		–	Well	Yes	Pit latrine	Positive	29.0	Positive	B	G268C	Yes	Negative	–	–	–	Negative	–	–	–	Negative	–	–	–	B	Negative	–	Negative	–	Negative	–	–	–	–	–	–	–	–	Positive	ST1
EG022	Chongwe	F	9	Yes	Yes	–	–	Yes	–	Yes		–	Well	Yes	Pit latrine	Positive	31.3	Negative	–	–	–	Not done	–	–	–	Not done	–	–	–	Not done	–	–	–	Unknown	Negative	–	Negative	–	Negative	–	–	–	–	–	–	–	–	Dubious	Untypable
EG023	Chongwe	F	10	Yes	No	–	–	–	–	Yes		Dogs	Well	Yes	Pit latrine	Negative	–	–	–	–	–	–	–	–	–	–	–	–	–	–	–	–	–	–	Negative	–	Negative	–	Negative	–	–	–	–	–	–	–	–	Dubious	Untypable
EG024	Chongwe	F	8	Yes	Yes	Yes	–	–	–	Yes		–	Well	Yes	Pit latrine	Positive	21.0	Positive	B	G268S	Yes	Positive	BIII/BIV	T135Y, T183Y, G186R, 255T, C273T, T312Y, C345Y, T366Y, C372Y, T387Y, G402R, A438G	Yes	Positive	AIII	None	Yes	Positive	BIII	G390R	Yes	AIII/BIII/BIV	Negative	–	Negative	–	Negative	–	–	–	–	–	–	–	–	Negative	–
EG025	Chongwe	F	10	Yes	Yes	–	–	Yes	–	Yes		–	Tap	Yes	Pit latrine	Negative	–	–	–	–	–	–	–	–	–	–	–	–	–	–	–	–	–	–	Negative	–	Negative	–	Negative	–	–	–	–	–	–	–	–	Dubious	Untypable
EG026	Chongwe	M	7	Yes	Yes	–	–	Yes	–	Yes		–	Well	Yes	Pit latrine	Negative	–	–	–	–	–	–	–	–	–	–	–	–	–	–	–	–	–	–	Negative	–	Negative	–	Negative	–	–	–	–	–	–	–	–	Positive	ST1
EG028	Chongwe	M	8	Yes	Yes	Yes	–	Yes	–	Yes		–	Well	Yes	Pit latrine	Negative	–	–	–	–	–	–	–	–	–	–	–	–	–	–	–	–	–	–	Negative	–	Negative	–	Negative	–	–	–	–	–	–	–	–	Negative	–
EG029	Chongwe	F	7	Yes	Yes	Yes	–	–	–	–		–	Tap	Yes	Pit latrine	Negative	–	–	–	–	–	–	–	–	–	–	–	–	–	–	–	–	–	–	Negative	–	Negative	–	Negative	–	–	–	–	–	–	–	–	Dubious	Untypable
EG030	Chongwe	F	5	Yes	No	–	–	–	–	Yes		Dogs	Well	Yes	Pit latrine	Negative	–	–	–	–	–	–	–	–	–	–	–	–	–	–	–	–	–	–	Negative	–	Negative	–	Negative	–	–	–	–	–	–	–	–	Negative	–
EG031	Chongwe	F	8	Yes	No	–	–	–	–	Yes		Dogs	Well	Yes	Pit latrine	Positive	25.4	Positive	A/B	Unknown	Yes	Positive	AII	None	Yes	Positive	B	C156Y, A183R, C309Y	Yes	Negative	Untypable	–	–	AII/B	Negative	–	Negative	–	Negative	–	–	–	–	–	–	–	–	Positive	ST2
E0G33	Chongwe	F	9	Yes	Yes	–	–	Yes	–	Yes		–	Tap	Yes	Flushable	Negative	–	–	–	–	–	–	–	–	–	–	–	–	–	–	–	–	–	–	Negative	–	Negative	–	Negative	–	–	–	–	–	–	–	–	Dubious	Untypable
EG034	Chongwe	M	9	Yes	Yes	Yes	–	–	Yes	–		–	Tap	Yes	Flushable	Negative	–	–	–	–	–	–	–	–	–	–	–	–	–	–	–	–	–	–	Negative	–	Negative	–	Negative	–	–	–	–	–	–	–	–	Dubious	Untypable
EG035	Chongwe	M	9	Yes	No	–	–	–	–	Yes		–	Tap	Yes	Flushable	Negative	–	–	–	–	–	–	–	–	–	–	–	–	–	–	–	–	–	–	Negative	–	Negative	–	Negative	–	–	–	–	–	–	–	–	Negative	–
EG036	Chongwe	M	10	Yes	Yes	–	–	Yes	–	Yes		–	Well	Yes	Pit latrine	Negative	–	–	–	–	–	–	–	–	–	–	–	–	–	–	–	–	–	–	Negative	–	Negative	–	Negative	–	–	–	–	–	–	–	–	Positive	ST1
EG038	Chongwe	M	10	Yes	No	–	–	–	–	Yes		–	Tap	Yes	Pit latrine	Negative	–	–	–	–	–	–	–	–	–	–	–	–	–	–	–	–	–	–	Negative	–	Negative	–	Negative	–	–	–	–	–	–	–	–	Negative	–
EG043	Chongwe	M	7	Yes	Yes	Yes	–	–	–	Yes		–	Tap	Yes	Flushable	Negative	–	–	–	–	–	–	–	–	–	–	–	–	–	–	–	–	–	–	Negative	–	Negative	–	Negative	–	–	–	–	–	–	–	–	Positive	ST2
EG044	Chongwe	M	7	Yes	No	–	–	–	–	Yes		–	Well	Yes	Pit latrine	Negative	–	–	–	–	–	–	–	–	–	–	–	–	–	–	–	–	–	–	Negative	–	Negative	–	Negative	–	–	–	–	–	–	–	–	Negative	–
EG045	Chongwe	M	11	Yes	Yes	Yes	–	–	–	Yes		–	Well	Yes	Pit latrine	Negative	–	–	–	–	–	–	–	–	–	–	–	–	–	–	–	–	–	–	Negative	–	Positive	40.4	Negative	–	–	–	–	–	–	–	–	Dubious	Untypable
EG046	Chongwe	M	9	Yes	Yes	Yes	–	–	–	Yes		–	Tap	Yes	Pit latrine	Negative	–	–	–	–	–	–	–	–	–	–	–	–	–	–	–	–	–	–	Negative	–	Positive	38.9	Positive	C. parvum	A646G, T649G, 686_689DelTAAT, T693A	Yes	Negative	–	–	–	–	Negative	–
EG048	Chongwe	M	9	Yes	Yes	Yes	–	–	Yes	Yes		–	Tap	Yes	Flushable	Negative	–	–	–	–	–	–	–	–	–	–	–	–	–	–	–	–	–	–	Negative	–	Positive	29.1	Negative	–	–	–	–	–	–	–	–	Dubious	Untypable
EG049	Chongwe	M	9	Yes	No	–	–	–	–	Yes		–	Tap	Yes	Flushable	Negative	–	–	–	–	–	–	–	–	–	–	–	–	–	–	–	–	–	–	Negative	–	Negative	–	Negative	Meira nashicola (99.4%)	–	–	–	–	–	–	–	Negative	–
EG051	Chongwe	M	10	Yes	Yes	–	–	Yes	–	Yes		–	Tap	Yes	Flushable	Negative	–	–	–	–	–	–	–	–	–	–	–	–	–	–	–	–	–	–	Negative	–	Negative	–	Negative	–	–	–	–	–	–	–	–	Positive	ST1
EG052	Chongwe	M	7	Yes	Yes	Yes	–	Yes	Yes	–		–	Tap	Yes	Flushable	Negative	–	–	–	–	–	–	–	–	–	–	–	–	–	–	–	–	–	–	Negative	–	Positive	28.2	Negative	–	–	–	–	–	–	–	–	Positive	ST1
EG054	Chongwe	M	10	Yes	No	–	–	–	–	Yes		–	Well	Yes	Pit latrine	Negative	–	–	–	–	–	–	–	–	–	–	–	–	–	–	–	–	–	–	Negative	–	Negative	–	Negative	–	–	–	–	–	–	–	–	Positive	ST2
EG055	Chongwe	M	14	Yes	Yes	–	–	Yes	–	Yes		–	Well	Yes	Pit latrine	Negative	–	–	–	–	–	–	–	–	–	–	–	–	–	–	–	–	–	–	Negative	–	Negative	–	Negative	–	–	–	–	–	–	–	–	Negative	–
EG056	Chongwe	M	10	Yes	Yes	–	–	Yes	Yes	–		–	Tap	Yes	Flushable	Negative	–	–	–	–	–	–	–	–	–	–	–	–	–	–	–	–	–	–	Negative	–	Negative	–	Negative	–	–	–	–	–	–	–	–	Negative	–
EG061	Chongwe	M	8	Yes	No	–	–	–	–	Yes		–	Tap	Yes	Flushable	Negative	–	–	–	–	–	–	–	–	–	–	–	–	–	–	–	–	–	–	Negative	–	Negative	–	Negative	–	–	–	–	–	–	–	–	Dubious	Untypable
EG063	Chongwe	M	8	Yes	Yes	–	–	Yes	–	–		–	Well	Yes	Pit latrine	Negative	–	–	–	–	–	–	–	–	–	–	–	–	–	–	–	–	–	–	Negative	–	Positive	34.2	Negative	–	–	–	–	–	–	–	–	Dubious	Untypable
EG065	Chongwe	M	9	Yes	Yes	–	–	Yes	–	–		–	Well	Yes	Pit latrine	Negative	–	–	–	–	–	–	–	–	–	–	–	–	–	–	–	–	–	–	Negative	–	Negative	–	Positive	C. parvum	A646G, T649G, 686_689DelTAAT, T693A	Yes	Negative	–	–	–	–	Positive	ST2
EG067	Chongwe	M	Unknown	No	–	–	–	–	–	–		–	Tap	Yes	Flushable	Negative	–	–	–	–	–	–	–	–	–	–	–	–	–	–	–	–	–	–	Negative	–	Negative	–	Negative	–	–	–	–	–	–	–	–	Dubious	Untypable
EG068	Chongwe	M	10	Yes	No	–	–	–	–	Yes		–	Well	Yes	Pit latrine	Negative	–	–	–	–	–	–	–	–	–	–	–	–	–	–	–	–	–	–	Negative	–	Negative	–	Negative	Rhizophlyctis rosea (98.4%)	–	–	–	–	–	–	–	Positive	ST3
EG069	Chongwe	F	7	Yes	No	–	–	–	–	Yes		–	Well	Yes	Pit latrine	Negative	–	–	–	–	–	–	–	–	–	–	–	–	–	–	–	–	–	–	Negative	–	Negative	–	Positive	C. parvum	A646G, T649G, 686_689DelTAAT, T693A	Yes	Negative	–	–	–	–	Dubious	Untypable
EG070	Chongwe	M	9	Yes	Yes	Yes	–	Yes	–	Yes		–	Well	Yes	Pit latrine	Negative	–	–	–	–	–	–	–	–	–	–	–	–	–	–	–	–	–	–	Negative	–	Negative	–	Negative	Candida albicans (77%)	–	–	–	–	–	–	–	Positive	ST1
EG071	Chongwe	M	10	Yes	No	–	–	–	–	Yes		–	Well	Yes	Pit latrine	Negative	–	–	–	–	–	–	–	–	–	–	–	–	–	–	–	–	–	–	Negative	–	Negative	–	Negative	Inespecific	–	–	–	–	–	–	–	Positive	ST1
EG072	Chongwe	M	7	Yes	No	–	–	–	–	Yes		–	Tap	Yes	Pit latrine	Negative	–	–	–	–	–	–	–	–	–	–	–	–	–	–	–	–	–	–	Negative	–	Negative	–	Positive	C. parvum	A646G, T649G, 686_689DelTAAT, T693A, A722G, A815G	Yes	Negative	–	–	–	–	Dubious	Untypable
EG078	Chongwe	M	8	Yes	No	–	–	–	–	Yes		–	Well	Yes	Pit latrine	Negative	–	–	–	–	–	–	–	–	–	–	–	–	–	–	–	–	–	–	Negative	–	Negative	–	Positive	C. parvum	A646G, T649G, 686_689DelTAAT, T693A	Yes	Negative	–	–	–	–	Positive	ST1
EG079	Chongwe	F	8	Yes	No	–	–	–	–	Yes		–	Well	Yes	Pit latrine	Negative	–	–	–	–	–	–	–	–	–	–	–	–	–	–	–	–	–	–	Negative	–	Negative	–	Negative	–	–	–	–	–	–	–	–	Negative	–
EG084	Chongwe	F	9	Yes	Yes	–	–	–	Yes	Yes		–	Well	Yes	Pit latrine	Negative	–	–	–	–	–	–	–	–	–	–	–	–	–	–	–	–	–	–	Negative	–	Negative	–	Negative	–	–	–	–	–	–	–	–	Positive	ST1
EG091	Chongwe	M	10	Yes	No	–	–	–	–	Yes		–	Tap	Yes	Pit latrine	Negative	–	–	–	–	–	–	–	–	–	–	–	–	–	–	–	–	–	–	Negative	–	Negative	–	Negative	–	–	–	–	–	–	–	–	Negative	–
EG092	Chongwe	M	10	Yes	Yes	–	–	Yes	–	–		–	Tap	Yes	Pit latrine	Negative	–	–	–	–	–	–	–	–	–	–	–	–	–	–	–	–	–	–	Negative	–	Positive	37.4	Negative	–	–	–	–	–	–	–	–	Negative	–
EG094	Chongwe	M	13	Yes	Yes	–	–	Yes	–	–		–	Well	Yes	Pit latrine	Negative	–	–	–	–	–	–	–	–	–	–	–	–	–	–	–	–	–	–	Negative	–	Negative	–	Negative	–	–	–	–	–	–	–	–	Negative	–
EG095	Chongwe	F	9	Yes	No	–	–	–	–	Yes		–	Tap	Yes	Flushable	Negative	–	–	–	–	–	–	–	–	–	–	–	–	–	–	–	–	–	–	Negative	–	Negative	–	Positive	C. parvum	A646G, T649G, 686_689DelTAAT, T693A	Yes	Negative	–	–	–	–	Negative	–
EG097	Chongwe	F	9	Yes	Yes	Yes	–	Yes	–	–		–	Well	Yes	Pit latrine	Negative	–	–	–	–	–	–	–	–	–	–	–	–	–	–	–	–	–	–	Negative	–	Negative	–	Positive	C. parvum	A646G, T649G, 686_689DelTAAT, T693A	Yes	Negative	–	–	–	–	Dubious	Untypable
EG098	Chongwe	F	11	Yes	Yes	–	–	Yes	–	Yes		–	Well	Yes	Pit latrine	Negative	–	–	–	–	–	–	–	–	–	–	–	–	–	–	–	–	–	–	Negative	–	Negative	–	Negative	–	–	–	–	–	–	–	–	Negative	–
EG100	Chongwe	F	7	Yes	Yes	Yes	–	–	–	Yes		–	Tap	Yes	Pit latrine	Negative	–	–	–	–	–	–	–	–	–	–	–	–	–	–	–	–	–	–	Negative	–	Negative	–	Negative	Inespecific	–	–	–	–	–	–	–	Negative	–
EG101	Chongwe	F	9	Yes	No	–	–	–	–	Yes		–	Well	Yes	Pit latrine	Positive	27.1	Positive	A/B	Unknown	Yes	Positive	BIII	C99T, T147C, C309T	No	Positive	B	C165Y, A228R, C309T	Yes	Positive	AII	C287G	Yes	AII/BIII	Negative	–	Negative	–	Negative	–	–	–	–	–	–	–	–	Negative	–
EG102	Chongwe	F	12	Yes	Yes	–	–	Yes	Yes	–		–	Well	Yes	Pit latrine	Negative	–	–	–	–	–	–	–	–	–	–	–	–	–	–	–	–	–	–	Negative	–	Negative	–	Negative	–	–	–	–	–	–	–	–	Positive	ST1
EG105	Chongwe	F	9	Yes	Yes	Yes	–	–	Yes	–		–	Tap	Yes	Flushable	Negative	–	–	–	–	–	–	–	–	–	–	–	–	–	–	–	–	–	–	Negative	–	Negative	–	Negative	–	–	–	–	–	–	–	–	Dubious	Untypable
EG108	Chongwe	F	10	Yes	No	–	–	–	–	Yes		–	Tap	Yes	Pit latrine	Negative	–	–	–	–	–	–	–	–	–	–	–	–	–	–	–	–	–	–	Negative	–	Negative	–	Negative	–	–	–	–	–	–	–	–	Positive	ST1
EG109	Chongwe	F	8	Yes	No	–	–	–	–	Yes		–	Tap	Yes	Pit latrine	Negative	–	–	–	–	–	–	–	–	–	–	–	–	–	–	–	–	–	–	Negative	–	Negative	–	Negative	–	–	–	–	–	–	–	–	Negative	–
EG110	Chongwe	F	11	Yes	Yes	Yes	–	Yes	–	–		–	Well	Yes	Pit latrine	Negative	–	–	–	–	–	–	–	–	–	–	–	–	–	–	–	–	–	–	Negative	–	Negative	–	Negative	–	–	–	–	–	–	–	–	Positive	ST3
EG112	Chongwe	M	7	Yes	Yes	Yes	–	Yes	Yes	–		–	Well	Yes	Pit latrine	Negative	–	–	–	–	–	–	–	–	–	–	–	–	–	–	–	–	–	–	Negative	–	Negative	–	Negative	–	–	–	–	–	–	–	–	Dubious	Untypable
KC005	Kafue	F	10	Yes	No	–	–	–	–	Yes		–	Well	Yes	Pit latrine	Negative	–	–	–	–	–	–	–	–	–	–	–	–	–	–	–	–	–	–	Negative	–	Negative	–	Negative	–	–	–	–	–	–	–	–	Negative	–
KC007	Kafue	F	11	Yes	Yes	Yes	–	–	–	–		–	Well	Yes	Pit latrine	Negative	–	–	–	–	–	–	–	–	–	–	–	–	–	–	–	–	–	–	Negative	–	Negative	–	Negative	–	–	–	–	–	–	–	–	Negative	–
KC002	Kafue	F	9	Yes	Yes	–	–	Yes	–	–		–	Well	Yes	Pit latrine	Negative	–	–	–	–	–	–	–	–	–	–	–	–	–	–	–	–	–	–	Negative	–	Negative	–	Negative	–	–	–	–	–	–	–	–	Negative	–
KC008	Kafue	M	13	Yes	No	–	–	–	–	Yes		–	Well	Yes	Pit latrine	Positive	30.2	Negative	–	–	–	Not done	–	–	–	Not done	–	–	–	Not done	–	–	–	Unknown	Negative	–	Positive	26.2	Negative	–	–	–	–	–	–	–	–	Dubious	Untypable
KC011	Kafue	M	10	No	–	–	–	–	–	–		Dogs	Well	Yes	Pit latrine	Negative	–	–	–	–	–	–	–	–	–	–	–	–	–	–	–	–	–	–	Negative	–	Positive	30.8	Negative	–	–	–	–	–	–	–	–	Positive	ST2
KC017	Kafue	M	10	No	–	–	–	–	–	–		–	Well	Yes	Pit latrine	Positive	22.8	Negative	–	–	–	Not done	–	–	–	Not done	–	–	–	Not done	–	–	–	Unknown	Negative	–	Positive	22.5	Negative	–	–	–	–	–	–	–	–	Dubious	Untypable
KC018	Kafue	M	11	No	–	–	–	–	–	–		–	Well	Yes	Pit latrine	Negative	–	–	–	–	–	–	–	–	–	–	–	–	–	–	–	–	–	–	Negative	–	Negative	–	Negative	–	–	–	–	–	–	–	–	Dubious	Untypable
KC019	Kafue	M	11	Yes	Yes	–	–	Yes	–	–		–	Well	Yes	Pit latrine	Negative	–	–	–	–	–	–	–	–	–	–	–	–	–	–	–	–	–	–	Negative	–	Negative	–	Negative	–	–	–	–	–	–	–	–	Dubious	Untypable
KC042	Kafue	M	Unknown	Unknown	–	–	–	–	–	–		Unknown	Well	Yes	Pit latrine	Negative	–	–	–	–	–	–	–	–	–	–	–	–	–	–	–	–	–	–	Negative	–	Negative	–	Negative	–	–	–	–	–	–	–	–	Dubious	Untypable
SC001	Chongwe	M	8	Unknown	–	–	–	–	–	–		–	Well	Yes	Pit latrine	Negative	–	–	–	–	–	–	–	–	–	–	–	–	–	–	–	–	–	–	Negative	–	Positive	34.0	Negative	–	–	–	–	–	–	–	–	Negative	–
SC014	Chongwe	M	8	Yes	No	–	–	–	–	Yes		–	Well	Yes	Pit latrine	Negative	–	–	–	–	–	–	–	–	–	–	–	–	–	–	–	–	–	–	Negative	–	Negative	–	Negative	–	–	–	–	–	–	–	–	Positive	ST3
SC027	Chongwe	F	10	Unknown	–	–	–	–	–	–		–	Well	Yes	Pit latrine	Negative	–	–	–	–	–	–	–	–	–	–	–	–	–	–	–	–	–	–	Negative	–	Negative	–	Negative	–	–	–	–	–	–	–	–	Positive	ST2
SC028	Chongwe	F	9	Unknown	–	–	–	–	–	–		–	Well	Yes	Pit latrine	Negative	–	–	–	–	–	–	–	–	–	–	–	–	–	–	–	–	–	–	Negative	–	Negative	–	Negative	–	–	–	–	–	–	–	–	Negative	–
SC026	Chongwe	M	8	Yes	Yes	–	–	Yes	–	Yes		–	Well	Yes	Pit latrine	Negative	–	–	–	–	–	–	–	–	–	–	–	–	–	–	–	–	–	–	Negative	–	Negative	–	Negative	–	–	–	–	–	–	–	–	Positive	ST3
SC029	Chongwe	M	8	Yes	Yes	–	–	Yes	–	Yes		–	Well	Yes	Pit latrine	Negative	–	–	–	–	–	–	–	–	–	–	–	–	–	–	–	–	–	–	Negative	–	Negative	–	Negative	–	–	–	–	–	–	–	–	Negative	–
SC040	Chongwe	F	8	Yes	No	–	–	–	–	Yes		–	Well	Yes	Pit latrine	Negative	–	–	–	–	–	–	–	–	–	–	–	–	–	–	–	–	–	–	Negative	–	Negative	–	Negative	–	–	–	–	–	–	–	–	Negative	–
SC041	Chongwe	F	8	Yes	No	–	–	–	–	Yes		–	Well	Yes	Pit latrine	Positive	25.4	Positive	B	G268C	Yes	Negative	Inespecific	–	–	Positive	B	C450T	Yes	Positive	BIII/BIV	C38T, T57Y, C68Y, T131Y, T134Y, G268R	Yes	BIII/BIV	Negative	–	Negative	–	Negative	–	–	–	–	–	–	–	–	Negative	–
SC042	Chongwe	F	8	Yes	Yes	–	–	Yes	–	Yes		–	River	Yes	Pit latrine	Negative	–	–	–	–	–	–	–	–	–	–	–	–	–	–	–	–	–	–	Negative	–	Negative	–	Negative	–	–	–	–	–	–	–	–	Negative	–
SC043	Chongwe	F	9	No	–	–	–	–	–	–		–	Tap	Yes	Pit latrine	Negative	–	–	–	–	–	–	–	–	–	–	–	–	–	–	–	–	–	–	Negative	–	Negative	–	Negative	–	–	–	–	–	–	–	–	Negative	–
SC045	Chongwe	F	7	Yes	Yes	–	–	Yes	–	Yes		–	Well	Yes	Pit latrine	Negative	–	–	–	–	–	–	–	–	–	–	–	–	–	–	–	–	–	–	Negative	–	Positive	27.8	Negative	–	–	–	–	–	–	–	–	Negative	–
SC046	Chongwe	F	8	Yes	Yes	–	–	Yes	–	Yes		–	River	Yes	Pit latrine	Negative	–	–	–	–	–	–	–	–	–	–	–	–	–	–	–	–	–	–	Negative	–	Negative	–	Negative	–	–	–	–	–	–	–	–	Dubious	Untypable
SC049	Chongwe	F	7	Yes	Yes	–	–	Yes	–	Yes		–	Tap	Yes	Flushable	Negative	–	–	–	–	–	–	–	–	–	–	–	–	–	–	–	–	–	–	Negative	–	Negative	–	Negative	–	–	–	–	–	–	–	–	Negative	–
SC050	Chongwe	F	7	No	–	–	–	–	–	–		–	Tap	Yes	Pit latrine	Negative	–	–	–	–	–	–	–	–	–	–	–	–	–	–	–	–	–	–	Negative	–	Positive	27.7	Negative	–	–	–	–	–	–	–	–	Negative	–
SC051	Chongwe	F	8	No	–	–	–	–	–	–		–	Well	Yes	Pit latrine	Positive	23.4	Negative	–	–	–	Not done	–	–	–	Not done	–	–	–	Not done	–	–	–	Unknown	Negative	–	Negative	–	Negative	–	–	–	–	–	–	–	–	Dubious	Untypable
SC053	Chongwe	F	7	Yes	No	–	–	–	–	Yes		–	Well	Yes	I-Latrine	Negative	–	–	–	–	–	–	–	–	–	–	–	–	–	–	–	–	–	–	Negative	–	Negative	–	Negative	–	–	–	–	–	–	–	–	Dubious	Untypable
SC066	Chongwe	F	13	Yes	Yes	–	–	Yes	–	Yes		Dogs	Well	Yes	Pit latrine	Negative	–	–	–	–	–	–	–	–	–	–	–	–	–	–	–	–	–	–	Negative	–	Negative	–	Negative	–	–	–	–	–	–	–	–	Dubious	Untypable
SC067	Chongwe	M	12	Yes	No	–	–	–	–	Yes		–	Well	Yes	Pit latrine	Negative	–	–	–	–	–	–	–	–	–	–	–	–	–	–	–	–	–	–	Negative	–	Negative	–	Negative	–	–	–	–	–	–	–	–	Negative	–
SC095	Chongwe	M	13	No	–	–	–	–	–	–		–	Tap	Yes	Pit latrine	Negative	–	–	–	–	–	–	–	–	–	–	–	–	–	–	–	–	–	–	Negative	–	Negative	–	Negative	–	–	–	–	–	–	–	–	Negative	–
SC097	Chongwe	M	12	Yes	No	–	–	–	–	Yes		–	Well	Yes	Pit latrine	Negative	–	–	–	–	–	–	–	–	–	–	–	–	–	–	–	–	–	–	Negative	–	Negative	–	Negative	–	–	–	–	–	–	–	–	Negative	–
SC099	Chongwe	M	12	Yes	No	–	–	–	–	Yes		–	Tap	Yes	Pit latrine	Negative	–	–	–	–	–	–	–	–	–	–	–	–	–	–	–	–	–	–	Negative	–	Negative	–	Negative	–	–	–	–	–	–	–	–	Dubious	Untypable
SC102	Chongwe	M	10	No	–	–	–	–	–	–		–	Well	Yes	Pit latrine	Positive	35.7	Not done	–	–	–	Not done	–	–	–	Not done	–	–	–	Not done	–	–	–	Unknown	Negative	–	Negative	–	Negative	–	–	–	–	–	–	–	–	Negative	–
SC105	Chongwe	M	10	Yes	Yes	–	–	Yes	–	Yes		–	Tap	Yes	Pit latrine	Negative	–	–	–	–	–	–	–	–	–	–	–	–	–	–	–	–	–	–	Negative	–	Negative	–	Negative	–	–	–	–	–	–	–	–	Negative	–
SC107	Chongwe	M	11	Yes	No	–	–	–	–	Yes		–	Tap	Yes	Pit latrine	Positive	36.7	Not done	–	–	–	Not done	–	–	–	Not done	–	–	–	Not done	–	–	–	Unknown	Negative	–	Negative	–	Negative	–	–	–	–	–	–	–	–	Dubious	Untypable
SC109	Chongwe	M	9	Yes	No	–	–	–	–	Yes		–	Well	Yes	Pit latrine	Negative	–	–	–	–	–	–	–	–	–	–	–	–	–	–	–	–	–	–	Negative	–	Negative	–	Positive	C. hominis	None	Yes	Negative	–	–	–	–	Dubious	Untypable
SC110	Chongwe	M	10	Yes	No	–	–	–	–	Yes		–	Well	Yes	Pit latrine	Positive	38.8	Not done	–	–	–	Not done	–	–	–	Not done	–	–	–	Not done	–	–	–	Unknown	Negative	–	Negative	–	Negative	–	–	–	–	–	–	–	–	Dubious	Untypable
SC116	Chongwe	F	16	Yes	No	–	–	–	–	Yes		Dogs	River	Yes	Pit latrine	Negative	–	–	–	–	–	–	–	–	–	–	–	–	–	–	–	–	–	–	Negative	–	Negative	–	Negative	–	–	–	–	–	–	–	–	Negative	–
SC126	Chongwe	M	11	Yes	Yes	–	–	Yes	–	Yes		Dogs	Well	Yes	Pit latrine	Positive	37.1	Not done	–	–	–	Not done	–	–	–	Not done	–	–	–	Not done	–	–	–	Unknown	Negative	–	Negative	–	Negative	–	–	–	–	–	–	–	–	Negative	–
SC130	Chongwe	M	17	No	–	–	–	–	–	–		–	Well	Yes	Pit latrine	Negative	–	–	–	–	–	–	–	–	–	–	–	–	–	–	–	–	–	–	Negative	–	Negative	–	Negative	–	–	–	–	–	–	–	–	Positive	ST1
SC131	Chongwe	M	10	Yes	No	–	–	–	–	Yes		–	Well	Yes	Pit latrine	Positive	37.3	Not done	–	–	–	Not done	–	–	–	Not done	–	–	–	Not done	–	–	–	Unknown	Negative	–	Positive	32.2	Negative	–	–	–	–	–	–	–	–	Dubious	Untypable
SC133	Chongwe	M	15	Yes	No	–	–	–	–	Yes		–	Well	Yes	Pit latrine	Negative	–	–	–	–	–	–	–	–	–	–	–	–	–	–	–	–	–	–	Negative	–	Negative	–	Negative	–	–	–	–	–	–	–	–	Dubious	Untypable
SC134	Chongwe	M	14	No	–	–	–	–	–	–		–	Well	Yes	Pit latrine	Negative	–	–	–	–	–	–	–	–	–	–	–	–	–	–	–	–	–	–	Negative	–	Negative	–	Negative	–	–	–	–	–	–	–	–	Negative	–
SC137	Chongwe	M	11	Yes	Yes	Yes	–	Yes	–	–		–	Well	Yes	Pit latrine	Negative	–	–	–	–	–	–	–	–	–	–	–	–	–	–	–	–	–	–	Negative	–	Negative	–	Negative	Inespecific	–	–	–	–	–	–	–	Negative	–
SC138	Chongwe	M	14	Yes	Yes	–	–	–	Yes	Yes		–	Well	Yes	Pit latrine	Negative	–	–	–	–	–	–	–	–	–	–	–	–	–	–	–	–	–	–	Negative	–	Negative	–	Negative	–	–	–	–	–	–	–	–	Negative	–
SC141	Chongwe	M	12	Yes	No	–	–	–	–	Yes		–	Well	Yes	Pit latrine	Negative	–	–	–	–	–	–	–	–	–	–	–	–	–	–	–	–	–	–	Negative	–	Negative	–	Negative	–	–	–	–	–	–	–	–	Negative	–
SC160	Chongwe	M	10	Yes	No	–	–	–	–	Yes		–	Well	Yes	Pit latrine	Positive	27.0	Negative	Inespecific	–	–	Positive	BIV	T183C, C216T, T387C	No	Positive	B	A232R	Yes	Negative	Untypable	–	–	BIV	Negative	–	Positive	32.6	Negative	–	–	–	–	–	–	–	–	Negative	–
SC161	Chongwe	M	10	No	–	–	–	–	–	–		–	Well	Yes	Pit latrine	Negative	–	–	–	–	–	–	–	–	–	–	–	–	–	–	–	–	–	–	Negative	–	Negative	–	Negative	–	–	–	–	–	–	–	–	Negative	–
SC166	Chongwe	M	11	Yes	No	–	–	–	–	Yes		–	Tap	Yes	Flushable	Negative	–	–	–	–	–	–	–	–	–	–	–	–	–	–	–	–	–	–	Negative	–	Negative	–	Negative	–	–	–	–	–	–	–	–	Negative	–
SC168	Chongwe	M	11	Yes	No	–	–	–	–	Yes		–	Tap	Yes	I-Latrine	Positive	37.5	Not done	–	–	–	Not done	–	–	–	Not done	–	–	–	Not done	–	–	–	Unknown	Negative	–	Negative	–	Negative	–	–	–	–	–	–	–	–	Dubious	Untypable
SC169	Chongwe	M	10	Yes	No	–	–	–	–	Yes		–	Tap	Yes	I-Latrine	Negative	–	–	–	–	–	–	–	–	–	–	–	–	–	–	–	–	–	–	Negative	–	Negative	–	Negative	–	–	–	–	–	–	–	–	Negative	–
SC172	Chongwe	F	10	Yes	Yes	Yes	–	–	Yes	–		–	Well	Yes	Pit latrine	Negative	–	–	–	–	–	–	–	–	–	–	–	–	–	–	–	–	–	–	Negative	–	Negative	–	Negative	–	–	–	–	–	–	–	–	Negative	–
KMU137	Kafue	F	7	Yes	Yes	–	–	Yes	–	Yes		–	Tap	Yes	Pit latrine	Negative	–	–	–	–	–	–	–	–	–	–	–	–	–	–	–	–	–	–	Negative	–	Positive	37.8	Negative	–	–	–	–	–	–	–	–	Dubious	Untypable
KMU088	Kafue	F	8	Yes	Yes	–	–	Yes	–	–		–	Well	Yes	Pit latrine	Negative	–	–	–	–	–	–	–	–	–	–	–	–	–	–	–	–	–	–	Negative	–	Negative	–	Negative	–	–	–	–	–	–	–	–	Dubious	Untypable
KMU089	Kafue	F	7	Yes	No	–	–	–	–	Yes		–	River	Yes	Pit latrine	Negative	–	–	–	–	–	–	–	–	–	–	–	–	–	–	–	–	–	–	Negative	–	Negative	–	Negative	–	–	–	–	–	–	–	–	Positive	ST2
KMU092	Kafue	F	8	Yes	Yes	–	–	Yes	–	Yes		–	Stream	Yes	Pit latrine	Negative	–	–	–	–	–	–	–	–	–	–	–	–	–	–	–	–	–	–	Negative	–	Negative	–	Negative	–	–	–	–	–	–	–	–	Negative	–
KMU099	Kafue	F	10	Yes	Yes	–	–	Yes	–	Yes		–	River	Yes	Pit latrine	Negative	–	–	–	–	–	–	–	–	–	–	–	–	–	–	–	–	–	–	Negative	–	Negative	–	Negative	–	–	–	–	–	–	–	–	Dubious	Untypable
KMU101	Kafue	F	8	Yes	Yes	–	–	Yes	–	Yes		–	River	Yes	Pit latrine	Negative	–	–	–	–	–	–	–	–	–	–	–	–	–	–	–	–	–	–	Negative	–	Positive	39.1	Negative	–	–	–	–	–	–	–	–	Negative	–
KMU102	Kafue	M	11	Yes	No	–	–	–	–	Yes		–	Stream	Yes	Pit latrine	Negative	–	–	–	–	–	–	–	–	–	–	–	–	–	–	–	–	–	–	Negative	–	Negative	–	Negative	–	–	–	–	–	–	–	–	Dubious	Untypable
KMU105	Kafue	M	8	Yes	Yes	–	–	–	Yes	–		–	Tap	Yes	Pit latrine	Positive	37.5	Not done	–	–	–	Not done	–	–	–	Not done	–	–	–	Not done	–	–	–	Unknown	Negative	–	Negative	–	Negative	–	–	–	–	–	–	–	–	Positive	ST1
KMU106	Kafue	M	8	No	–	–	–	–	–	–		–	Tap	Yes	Pit latrine	Negative	–	–	–	–	–	–	–	–	–	–	–	–	–	–	–	–	–	–	Negative	–	Negative	–	Negative	–	–	–	–	–	–	–	–	Negative	–
KMU068	Kafue	M	11	Yes	Yes	Yes	–	Yes	–	Yes		–	Well	Yes	Pit latrine	Positive	27.8	Negative	Inespecific	–	–	Negative	–	–	–	Negative	–	–	–	Negative	–	–	–	Unknown	Negative	–	Negative	–	Negative	–	–	–	–	–	–	–	–	Dubious	Untypable
KMU070	Kafue	F	8	Yes	No	–	–	–	–	Yes		–	Well	Yes	Pit latrine	Negative	–	–	–	–	–	–	–	–	–	–	–	–	–	–	–	–	–	–	Negative	–	Negative	–	Positive	C. parvum	A646G, 647_649DelATT, T654C, T663C, 686_689DelTAAT	Yes	Negative	–	–	–	–	Negative	–
KMU078	Kafue	F	10	No	–	–	–	–	–	–		–	Well	Yes	Pit latrine	Negative	–	–	–	–	–	–	–	–	–	–	–	–	–	–	–	–	–	–	Negative	–	Negative	–	Negative	–	–	–	–	–	–	–	–	Negative	–
KMU073	Kafue	M	10	Yes	No	–	–	–	–	Yes		–	Well	Yes	Pit latrine	Negative	–	–	–	–	–	–	–	–	–	–	–	–	–	–	–	–	–	–	Negative	–	Negative	–	Negative	–	–	–	–	–	–	–	–	Negative	–
KMU082	Kafue	M	11	No	–	–	–	–	–	–		–	River	Yes	Pit latrine	Negative	–	–	–	–	–	–	–	–	–	–	–	–	–	–	–	–	–	–	Negative	–	Negative	–	Negative	–	–	–	–	–	–	–	–	Negative	–
KMU083	Kafue	M	8	No	–	–	–	–	–	–		–	Well	Yes	Pit latrine	Negative	–	–	–	–	–	–	–	–	–	–	–	–	–	–	–	–	–	–	Negative	–	Negative	–	Negative	–	–	–	–	–	–	–	–	Negative	–
KMU084	Kafue	M	8	Yes	No	–	–	–	–	Yes		–	Well	Yes	Pit latrine	Negative	–	–	–	–	–	–	–	–	–	–	–	–	–	–	–	–	–	–	Negative	–	Negative	–	Negative	Inespecific	–	–	–	–	–	–	–	Positive	ST3
KMU085	Kafue	M	7	Yes	No	–	–	–	–	Yes		–	Well	Yes	Pit latrine	Negative	–	–	–	–	–	–	–	–	–	–	–	–	–	–	–	–	–	–	Negative	–	Negative	–	Negative	–	–	–	–	–	–	–	–	Dubious	Untypable
KMU086	Kafue	M	7	No	–	–	–	–	–	–		–	River	Yes	Pit latrine	Positive	27.5	Positive	B	None	Yes	Positive	AII	None	Yes	Positive	AIII	None	Yes	Negative	Untypable	–	–	AII/AIII/B	Negative	–	Negative	–	Negative	–	–	–	–	–	–	–	–	Negative	–
KMU034	Kafue	F	7	Yes	No	–	–	–	–	Yes		–	Well	Yes	Pit latrine	Negative	–	–	–	–	–	–	–	–	–	–	–	–	–	–	–	–	–	–	Negative	–	Negative	–	Negative	–	–	–	–	–	–	–	–	Positive	ST1
KMU044	Kafue	M	7	Yes	Yes	Yes	–	Yes	–	–		–	Tap	Yes	Pit latrine	Positive	28.5	Negative	–	–	–	Not done	–	–	–	Not done	–	–	–	Not done	–	–	–	Unknown	Negative	–	Negative	–	Negative	–	–	–	–	–	–	–	–	Dubious	Untypable
KMU045	Kafue	M	7	Yes	No	–	–	–	–	Yes		–	Tap	Yes	Pit latrine	Positive	26.2	Positive	B	G268S	Yes	Positive	BIII/BIV	C255Y, C273Y, G377R, T387C, A438R	Yes	Positive	B	C309T	Yes	Positive	AII	C287G	Yes	AII/BIII/BIV	Negative	–	Negative	–	Negative	Blastocystis sp.	–	–	–	–	–	–	–	Positive	ST3
KMU046	Kafue	F	7	Yes	Yes	Yes	–	Yes	–	Yes		–	River	Yes	Pit latrine	Negative	–	–	–	–	–	–	–	–	–	–	–	–	–	–	–	–	–	–	Negative	–	Negative	–	Negative	–	–	–	–	–	–	–	–	Negative	–
KMU053	Kafue	M	9	Yes	Yes	–	–	Yes	–	Yes		–	Well	Yes	I-Latrine	Positive	32.2	Negative	–	–	–	Not done	–	–	–	Not done	–	–	–	Not done	–	–	–	Unknown	Negative	–	Negative	–	Negative	–	–	–	–	–	–	–	–	Dubious	Untypable
KMU054	Kafue	F	7	Yes	Yes	Yes	–	Yes	–	Yes		–	Unknown	Yes	Pit latrine	Negative	–	–	–	–	–	–	–	–	–	–	–	–	–	–	–	–	–	–	Negative	–	Negative	–	Negative	–	–	–	–	–	–	–	–	Negative	–
KMU061	Kafue	M	8	Yes	Yes	–	–	Yes	–	–		–	River	Yes	Pit latrine	Negative	–	–	–	–	–	–	–	–	–	–	–	–	–	–	–	–	–	–	Negative	–	Negative	–	Negative									Positive	ST3
KMU063	Kafue	F	7	Yes	No	–	–	–	–	Yes		–	Tap	Yes	Pit latrine	Negative	–	–	–	–	–	–	–	–	–	–	–	–	–	–	–	–	–	–	Negative	–	Negative	–	Negative	–	–	–	–	–	–	–	–	Positive	ST3
KMU067	Kafue	M	10	Yes	Yes	–	–	Yes	–	Yes		–	Well	Yes	Pit latrine	Positive	39.7	Not done	–	–	–	Not done	–	–	–	Not done	–	–	–	Not done	–	–	–	Unknown	Negative	–	Negative	–	Negative	–	–	–	–	–	–	–	–	Negative	–
KMU003	Kafue	M	7	Yes	No	–	–	–	–	–		Cats	Well	Yes	Pit latrine	Positive	34.4	Not done	–	–	–	Not done	–	–	–	Not done	–	–	–	Not done	–	–	–	Unknown	Negative	–	Negative	–	Negative	Gregarine sp.	–	–	–	–	–	–	–	Negative	–
KMU006	Kafue	Unknown	Unknown	Unknown	–	–	–	–	–	–		Unknown	Unknown	Unknown	Unknown	Positive	37.3	Not done	–	–	–	Not done	–	–	–	Not done	–	–	–	Not done	–	–	–	Unknown	Negative	–	Negative	–	Negative	–	–	–	–	–	–	–	–	Negative	–
KMU009	Kafue	F	6	Yes	Yes	–	Yes	–	–	–		–	Well	Yes	Pit latrine	Negative	–	–	–	–	–	–	–	–	–	–	–	–	–	–	–	–	–	–	Negative	–	Negative	–	Negative	–	–	–	–	–	–	–	–	Negative	–
KMU025	Kafue	F	7	Yes	Yes	Yes	–	–	Yes	Yes		–	Tap	Yes	Flushable	Negative	–	–	–	–	–	–	–	–	–	–	–	–	–	–	–	–	–	–	Negative	–	Negative	–	Negative	–	–	–	–	–	–	–	–	Positive	ST2
KMU026	Kafue	M	6	Yes	Yes	Yes	–	Yes	–	Yes		–	Tap	Yes	Flushable	Negative	–	–	–	–	–	–	–	–	–	–	–	–	–	–	–	–	–	–	Negative	–	Negative	–	Negative	–	–	–	–	–	–	–	–	Positive	ST2
KMU008	Kafue	F	7	Yes	No	–	–	–	–	–		Dogs	Well	Yes	Pit latrine	Negative	–	–	–	–	–	–	–	–	–	–	–	–	–	–	–	–	–	–	Negative	–	Negative	–	Negative	–	–	–	–	–	–	–	–	Negative	–
KMU029	Kafue	M	8	Yes	No	–	–	–	–	Yes		–	Well	Yes	Pit latrine	Negative	–	–	–	–	–	–	–	–	–	–	–	–	–	–	–	–	–	–	Negative	–	Negative	–	Negative	–	–	–	–	–	–	–	–	Negative	–
KMU031	Kafue	F	8	Yes	Yes	Yes	–	–	–	Yes		–	Well	Yes	Pit latrine	Negative	–	–	–	–	–	–	–	–	–	–	–	–	–	–	–	–	–	–	Negative	–	Negative	–	Positive	C. parvum	A646G, T649G, 686_689DelTAAT, T693A	Yes	Negative	–	–	–	–	Positive	ST2
KMU032	Kafue	Unknown	Unknown	Unknown	–	–	–	–	–	–		Unknown	Unknown	Unknown	Unknown	Positive	34.4	Not done	–	–	–	Not done	–	–	–	Not done	–	–	–	Not done	–	–	–	Unknown	Negative	–	Negative	–	Negative	Xiphocephalus	–	–	–	–	–	–	–	Positive	ST1
KMU043	Kafue	M	7	Yes	Yes	–	–	–	Yes	–		–	Well	Yes	Pit latrine	Negative	–	–	–	–	–	–	–	–	–	–	–	–	–	–	–	–	–	–	Negative	–	Negative	–	Negative	–	–	–	–	–	–	–	–	Positive	ST1
KMU042	Kafue	M	8	Yes	Yes	–	–	Yes	–	Yes		–	Tap	Yes	Flushable	Positive	37.6	Not done	–	–	–	Not done	–	–	–	Not done	–	–	–	Not done	–	–	–	Unknown	Negative	–	Negative	–	Negative	–	–	–	–	–	–	–	–	Positive	ST3
KMU104	Kafue	M	11	Yes	No	–	–	–	–	Yes		–	Well	Yes	Pit latrine	Positive	39.8	Not done	–	–	–	Not done	–	–	–	Not done	–	–	–	Not done	–	–	–	Unknown	Negative	–	Negative	–	Negative	–	–	–	–	–	–	–	–	Dubious	Untypable
KMU100	Kafue	M	10	No	–	–	–	–	–	–		–	Well	Yes	Pit latrine	Negative	–	–	–	–	–	–	–	–	–	–	–	–	–	–	–	–	–	–	Negative	–	Negative	–	Negative	–	–	–	–	–	–	–	–	Negative	–
KMU094	Kafue	F	7	Yes	Yes	Yes	–	Yes	–	Yes		–	Well	Yes	Pit latrine	Negative	–	–	–	–	–	–	–	–	–	–	–	–	–	–	–	–	–	–	Negative	–	Negative	–	Negative	–	–	–	–	–	–	–	–	Negative	–
KMU074	Kafue	F	8	Yes	Yes	–	–	Yes	–	Yes		–	Well	Yes	Pit latrine	Negative	–	–	–	–	–	–	–	–	–	–	–	–	–	–	–	–	–	–	Negative	–	Negative	–	Negative	–	–	–	–	–	–	–	–	Dubious	Untypable
KMU069	Kafue	M	8	Yes	Yes	Yes	–	Yes	–	Yes		–	Well	Yes	Pit latrine	Positive	33.6	Negative	–	–	–	Not done	–	–	–	Not done	–	–	–	Not done	–	–	–	Unknown	Negative	–	Negative	–	Negative	–	–	–	–	–	–	–	–	Positive	ST3
KMU052	Kafue	M	7	Yes	Yes	Yes	–	Yes	–	–		–	Tap	Yes	I-Latrine	Positive	27.3	Positive	A	G267S	Yes	Negative	Inespecific	–	–	Positive	AIII	None	Yes	Negative	Untypable	–	–	AIII	Negative	–	Negative	–	Negative	–	–	–	–	–	–	–	–	Positive	ST2
KMU050	Kafue	M	8	Yes	Yes	Yes	–	Yes	–	–		–	Tap	Yes	I-Latrine	Negative	–	–	–	–	–	–	–	–	–	–	–	–	–	–	–	–	–	–	Negative	–	Negative	–	Negative	–	–	–	–	–	–	–	–	Positive	ST2
KMU035	Kafue	F	9	Yes	No	–	–	–	–	Yes		–	Well	Yes	Pit latrine	Positive	34.2	Not done	–	–	–	Not done	–	–	–	Not done	–	–	–	Not done	–	–	–	Unknown	Negative	–	Negative	–	Negative	–	–	–	–	–	–	–	–	Negative	–
KMU033	Kafue	F	7	Yes	Yes	–	–	Yes	–	Yes		–	Well	Yes	Pit latrine	Positive	29.9	Positive	B	G268C	Yes	Negative	–	–	–	Negative	–	–	–	Negative	–	–	–	B	Negative	–	Negative	–	Negative	–	–	–	–	–	–	–	–	Dubious	Untypable
KMU027	Kafue	M	9	Yes	Yes	–	–	Yes	–	–		Dogs	Well	Yes	Pit latrine	Positive	33.9	Negative	–	–	–	Not done	–	–	–	Not done	–	–	–	Not done	–	–	–	Unknown	Negative	–	Negative	–	Negative	–	–	–	–	–	–	–	–	Negative	–
KMU018	Kafue	F	7	Yes	Yes	Yes	–	Yes	–	Yes		–	Tap	Yes	Pit latrine	Positive	26.0	Positive	B	None	Yes	Negative	Inespecific	–	–	Positive	B	A183G, A228G, T519C, C564T	Yes	Negative	–	–	–	B	Negative	–	Negative	–	Negative	–	–	–	–	–	–	–	–	Negative	–
KMU017	Kafue	F	8	Yes	No	–	–	–	–	–		Ostriches, rabbits	Tap	Yes	Flushable	Negative	–	–	–	–	–	–	–	–	–	–	–	–	–	–	–	–	–	–	Negative	–	Negative	–	Negative	–	–	–	–	–	–	–	–	Positive	ST2
KMU016	Kafue	F	7	Yes	Yes	–	–	Yes	–	–		–	Well	Yes	Pit latrine	Negative	–	–	–	–	–	–	–	–	–	–	–	–	–	–	–	–	–	–	Negative	–	Negative	–	Negative	–	–	–	–	–	–	–	–	Positive	ST1
KMU014	Kafue	F	7	Yes	Yes	Yes	–	Yes	–	Yes		–	Well	Yes	Pit latrine	Negative	–	–	–	–	–	–	–	–	–	–	–	–	–	–	–	–	–	–	Negative	–	Negative	–	Negative	–	–	–	–	–	–	–	–	Positive	ST3
KMU007	Kafue	F	7	Yes	Yes	Yes	–	Yes	–	–		–	Well	Yes	Pit latrine	Negative	–	–	–	–	–	–	–	–	–	–	–	–	–	–	–	–	–	–	Negative	–	Negative	–	Negative	–	–	–	–	–	–	–	–	Negative	–
KMU012	Kafue	F	7	Yes	Yes	Yes	–	Yes	–	–		–	Well	Yes	Pit latrine	Negative	–	–	–	–	–	–	–	–	–	–	–	–	–	–	–	–	–	–	Negative	–	Negative	–	Negative	–	–	–	–	–	–	–	–	Negative	–
KMU010	Kafue	F	6	Yes	Yes	Yes	–	Yes	–	–		–	Well	Yes	Pit latrine	Negative	–	–	–	–	–	–	–	–	–	–	–	–	–	–	–	–	–	–	Negative	–	Negative	–	Negative	–	–	–	–	–	–	–	–	Negative	–
KMU002	Kafue	F	8	No	–	–	–	–	–	–		–	Well	Yes	Pit latrine	Negative	–	–	–	–	–	–	–	–	–	–	–	–	–	–	–	–	–	–	Negative	–	Negative	–	Negative	–	–	–	–	–	–	–	–	Negative	–
KMU001	Kafue	F	7	Yes	Yes	–	–	Yes	–	–		–	Tap	Yes	Pit latrine	Negative	–	–	–	–	–	–	–	–	–	–	–	–	–	–	–	–	–	–	Negative	–	Negative	–	Negative	–	–	–	–	–	–	–	–	Negative	–
KMU005	Kafue	M	7	Yes	Yes	–	–	Yes	–	–		Cats	Well	Yes	Pit latrine	Negative	–	–	–	–	–	–	–	–	–	–	–	–	–	–	–	–	–	–	Negative	–	Negative	–	Negative	–	–	–	–	–	–	–	–	Negative	–
KMU046	Kafue	F	7	Yes	Yes	Yes	–	Yes	–	Yes		–	River	Yes	Pit latrine	Negative	–	–	–	–	–	–	–	–	–	–	–	–	–	–	–	–	–	–	Negative	–	Negative	–	Negative	–	–	–	–	–	–	–	–	Negative	–
KMU057	Kafue	F	7	Yes	Yes	–	–	–	Yes	Yes		–	Tap	Yes	Pit latrine	Negative	–	–	–	–	–	–	–	–	–	–	–	–	–	–	–	–	–	–	Negative	–	Negative	–	Negative	–	–	–	–	–	–	–	–	Positive	ST2
KCP044	Kafue	M	10	Yes	No	–	–	–	–	Yes		Dogs	Well	Yes	Pit latrine	Negative	–	–	–	–	–	–	–	–	–	–	–	–	–	–	–	–	–	–	Negative	–	Negative	–	Negative	–	–	–	–	–	–	–	–	Dubious	Untypable
KCP043	Kafue	M	10	No	–	–	–	–	–	–		–	Well	Yes	Pit latrine	Positive	29.7	Negative	–	–	–	Not done	–	–	–	Not done	–	–	–	Not done	–	–	–	Unknown	Negative	–	Negative	–	Negative	–	–	–	–	–	–	–	–	Positive	ST2
KCP042	Kafue	M	11	Yes	No	–	–	–	–	Yes		Dogs	Tap	Yes	Pit latrine	Negative	–	–	–	–	–	–	–	–	–	–	–	–	–	–	–	–	–	–	Negative	–	Positive	33.5	Negative	–	–	–	–	–	–	–	–	Positive	ST3
KCP040	Kafue	F	10	Yes	No	–	–	–	–	Yes		–	Well	Yes	Pit latrine	Positive	32.9	Negative	–	–	–	Not done	–	–	–	Not done	–	–	–	Not done	–	–	–	Unknown	Negative	–	Negative	–	Negative	–	–	–	–	–	–	–	–	Positive	ST1
KCP039	Kafue	F	11	Yes	No	–	–	–	–	Yes		–	Well	Yes	Pit latrine	Positive	32.4	Negative	–	–	–	Not done	–	–	–	Not done	–	–	–	Not done	–	–	–	Unknown	Negative	–	Positive	37.3	Negative	–	–	–	–	–	–	–	–	Positive	ST1
KCP037	Kafue	F	11	Yes	No	–	–	–	–	Yes		–	Tap	Yes	Flushable	Positive	35.1	Not done	–	–	–	Not done	–	–	–	Not done	–	–	–	Not done	–	–	–	Unknown	Negative	–	Negative	–	Negative	–	–	–	–	–	–	–	–	Positive	ST2
KCP028	Kafue	M	9	Yes	No	–	–	–	–	Yes		–	Well	Yes	Pit latrine	Positive	23.8	Positive	B	G268C	Yes	Negative	–	–	–	Negative	–	–	–	Negative	–	–	–	B	Negative	–	Negative	–	Negative	–	–	–	–	–	–	–	–	Dubious	Untypable
KCP031	Kafue	F	8	No	–	–	–	–	–	–		–	Well	Yes	Pit latrine	Negative	–	–	–	–	–	–	–	–	–	–	–	–	–	–	–	–	–	–	Negative	–	Negative	–	Negative	–	–	–	–	–	–	–	–	Dubious	Untypable
KCP030	Kafue	F	8	No	–	–	–	–	–	–		Dogs	Well	Yes	Pit latrine	Negative	–	–	–	–	–	–	–	–	–	–	–	–	–	–	–	–	–	–	Negative	–	Negative	–	Negative	–	–	–	–	–	–	–	–	Dubious	Untypable
KCP069	Kafue	M	11	Yes	No	–	–	–	–	Yes		–	Tap	Yes	Pit latrine	Negative	–	–	–	–	–	–	–	–	–	–	–	–	–	–	–	–	–	–	Negative	–	Positive	23.7	Negative	–	–	–	–	–	–	–	–	Dubious	Untypable
KCP068	Kafue	M	11	Yes	Yes	Yes	–	–	–	Yes		–	Well	Yes	Pit latrine	Negative	–	–	–	–	–	–	–	–	–	–	–	–	–	–	–	–	–	–	Negative	–	Negative	–	Negative	–	–	–	–	–	–	–	–	Negative	–
KMU031	Kafue	F	8	Yes	Yes	–	–	Yes	–	Yes		–	Well	Yes	Pit latrine	Negative	–	–	–	–	–	–	–	–	–	–	–	–	–	–	–	–	–	–	Negative	–	Negative	–	Negative	–	–	–	–	–	–	–	–	Positive	ST1
[truncated: 19 more columns]
